# Supplementary material for: Gastrointestinal and genitourinary toxicity profiles of metformin versus placebo in men with prostate cancer receiving prostate radiotherapy: interim toxicity results of a double-blinded, multicenter, phase II randomized controlled trial
Source: Radiat Oncol. 2021 Nov 4;16:212. doi: 10.1186/s13014-021-01935-x (PMC8567697; doi:10.1186/s13014-021-01935-x)
Supplement: Supplementary file 1 — Additional file 1. Table S1: Gastrointestinal and genitourinary toxicities by treatment. [file 13014_2021_1935_MOESM1_ESM.xls]

## Sheet: Toxicity Grade 0, 1, 2+
Adverse Effect	Baseline (Month 0)			Pre-RT (Month 3)			During RT (Month 5)			Post-RT Follow up (Month 12)
Gastrointestinal	Placebo (n=44)	Metformin (n=37)	P value (χ2)	Placebo (n=38)	Metformin (n=32)	P value (χ2)	Placebo (n=36)	Metformin (n=32)	P value (χ2)	Placebo (n=28)	Metformin (n=29)	P value (χ2)
Bloating
Grade 0	44 (100)	37 (100)	1	35 (92)	30 (94)	0.645	30 (83)	30 (94)	0.183	23 (82)	28 (97)	0.076
Grade 1	0	0		2 (5.2)	2 (6.3)		6 (17)	2 (6.3)		5 (18)	1 (3.4)
Grade 2, 3 or 4	0	0		1 (2.6)	0		0	0		0	0
Dyspepsia
Grade 0	43 (97)	35 (95)	0.457	36 (95)	29 (91)	0.274	34 (94)	28 (88)	0.461	25 (89)	26 (90)	0.548
Grade 1	0	0		0	2 (6.3)		2 (5.6)	3 (9.4)		3 (11)	2 (6.9)
Grade 2, 3 or 4	1 (2.3)	2 (5.4)		2 (5.3)	1 (3.1)		0	1 (3.1)		0	1 (3.5)
Nausea
Grade 0	44 (100)	37 (100)	1	35 (92)	30 (94)	0.79	33 (92)	31 (97)	0.362	27 (96)	29 (100)	0.305
Grade 1	0	0		3 (8)	2 (6.3)		3 (8.3)	1 (3.1)		1 (3.6)	0
Grade 2, 3 or 4	0	0		0	0		0	0		0	0
Diarrhea
Grade 0	44 (100)	37 (100)	1	30 (79)	23 (72)	0.492	31 (86)	19 (59)	0.015	24 (86)	17 (59)	0.023
Grade 1	0	0		8 (21)	9 (28)		4 (11)	13 (41)		4 (14)	12 (41)
Grade 2, 3 or 4	0	0		0	0		1 (2.8)	0		0	0
Flatulence
Grade 0	40 (91)	37 (100)	0.06	31 (81)	26 (81)	0.628	29 (81)	26 (81)	0.942	18 (64)	25 (86)	0.055
Grade 1	4 (9.1)	0		6 (16)	6 (19)		7 (19)	6 (19)		10 (36)	4 (14)
Grade 2, 3 or 4	0	0		1 (2.6)	0		0	0		0	0
Overall CTCAE v4.0 GI toxicity
Grade 0	39 (91)	35 (95)	0.137	29 (76)	25 (78)	0.674	28 (78)	25 (78)	0.994	18 (64)	24 (83)	0.11
Grade 1	4 (9.1)	0		6 (16)	6 (19)		7 (19)	6 (19)		10 (36)	4 (14)
Grade 2, 3, 4	1 (2.3)	2 (5.4)		3 (7.9)	1 (3.1)		1 (2.8)	1 (3.1)		0	1 (3.5)
Genitourinary
Frequency
Grade 0	34 (77)	30 (81)	0.884	23 (60)	21 (66)	0.328	16 (44)	17 (53)	0.054	18 (64)	18 (62)	0.554
Grade 1	9 (20)	6 (16)		14 (37)	8 (25)		14 (39)	15 (47)		9 (32)	11 (38)
Grade 2, 3 or 4	1 (2.3)	1 (2.7)		1 (2.6)	3 (9.4)		6 (17)	0		1 (3.6)	0
Urgency
Grade 0	33 (75)	32 (86)	0.209	23 (60)	21 (66)	0.267	18 (50)	21 (66)	0.112	16 (57)	18 (62)	0.577
Grade 1	8 (18)	5 (14)		12 (32)	11 (34)		14 (39)	11 (34)		11 (39)	11 (38)
Grade 2, 3 or 4	3 (6.8)	0		3 (7.9)	0		4 (11)	0		1 (3.6)	0
Urinary Retention
Grade 0	38 (86)	32 (92)	0.606	28 (73)	23 (72)	0.612	28 (78)	21 (66)	0.522	24 (85)	26 (90)	0.588
Grade 1	5 (11)	3 (8)		9 (24)	9 (28)		7 (19)	10 (31)		3 (11)	3 (10)
Grade 2, 3 or 4	1 (2.3)	0		1 (2.6)	0		1 (2.8)	1 (3.1)		1 (3.6)	0
Cystitis
Grade 0	43 (97)	36 (97)	0.362	35 (92)	31 (97)	0.586	26 (73)	25 (78)	0.247	24 (86)	27 (93)	0.363
Grade 1	0	1 (2.7)		2 (5.3)	1 (3.1)		7 (19)	7 (22)		4 (14)	2 (7)
Grade 2, 3 or 4	1 (2.3)	0		1 (2.7)	0		3 (8.3)	0		0	0
Overall CTCAE v. 4.0 GU toxicity
Grade 0	28 (64)	25 (68)	0.924	15 (39)	10 (31)	0.772	9 (25)	5 (16)	0.237	13 (46)	8 (28)	0.322
Grade 1	13 (30)	10 (27)		19 (50)	18 (56)		20 (56)	24 (75)		14 (50)	19(66)
Grade 2, 3 or 4	3 (6.8)	2 (5.4)		4 (11)	4 (13)		7 (19)	3 (9.4)		1 (3.6)	2 (6.9)
Hormonal
Erectile Dysfunction
Grade 0	27 (62)	22 (60)	0.605	14 (37)	12 (38)	0.438	10 (28)	11 (34)	0.285	7 (25)	6 (21)	0.589
Grade 1	12 (27)	12 (32)		18 (47)	18 (56)		21 (58)	20 (63)		20 (71)	20 (69)
Grade 2, 3 or 4	5 (11)	2 (5.4)		6 (16)	2 (6.3)		5 (14)	1 (3.1)		1 (3.6)	3 (10)
Hot Flashes
Grade 0	40 (91)	34 (92)	0.875	13 (34)	8 (25)	0.614	13 (36)	6 (19)	0.185	7 (25)	7 (24)	0.389
Grade 1	4 (9.1)	3 (8.1)		23 (61)	21 (66)		22 (61)	23 (72)		20 (71)	18 (62)
Grade 2, 3 or 4	0	0		2 (5.3)	3 (9.4)		1 (2.8)	3 (9.4)		1 (3.6)	4 (14)
Fatigue
Grade 0	38 (86)	36 (97)	0.081	22 (58)	18 (56)	0.89	15 (42)	12 (37)	0.726	17 (60)	13 (45)	0.045
Grade 1	6 (14)	1 (2.7)		16 (42)	14 (44)		21 (58)	20 (63)		8 (29)	16 (55)
Grade 2, 3 or 4	0	0		0	0		0	0		3 (11)	0

## Sheet: Toxicity Grade 0 to 1, 2 +
Adverse Effect	Baseline (Month 0)			Pre-RT (Month 3)			During RT (Month 5)			Post-RT Follow up (Month 12)
	Placebo (n=44)	Metformin (n=37)	p	Placebo (n=38)	Metformin (n=32)	p	Placebo (n=36)	Metformin (n=32)	p	Placebo (n=28)	Metformin (n=29)	p
Gastrointestinal
Bloating
Grade 0 or 1	44 (100)	37 (100)	-	37 (97)	32 (100)	-	36 (100)	32 (100)	-	28 (100)	29 (100)	-
Grade 2, 3 or 4	0	0	-	1 (2.6)	0	0.355	0	0	-	0	0	-
Dyspepsia
Grade 0 or 1	43 (97)	35 (95)	-	36 (95)	31 (97)	-	36 (100)	31 (97)	-	28 (100)	28 (97)	-
Grade 2, 3 or 4	1 (2.3)	2 (5.4)	0.563	2 (5.3)	1 (3.1)	0.66	0	1 (3.1)	0.285	0	1 (3.5)	0.322
Nausea
Grade 0 or 1	44 (100)	37 (100)	-	38 (100)	32 (100)	-	36 (100)	32 (100)	-	28 (100)	29 (100)	-
Grade 2, 3 or 4	0	0	-	0	0	-	0	0	-	0	0	-
Diarrhea
Grade 0 or 1	44 (100)	37 (100)	-	38 (100)	32 (100)	-	35 (97)	32 (100)	-	28 (100)	29 (100)	-
Grade 2, 3 or 4	0	0	-	0	0	-	1 (2.8)	0	0.342	0	0	-
Flatulence
Grade 0 or 1	44 (100)	37 (100)	-	37 (97)	32 (100)	-	36 (100)	32 (100)	-	28 (100)	29 (100)	-
Grade 2, 3 or 4	0	0	-	1 (2.6)	0	0.355	0	0	-	0	0	-
Overall GI toxicity	1 (2.3)	2 (5.4)	0.408	3 (7.9)	1 (3.1)	0.392	1 (2.8)	1 (3.1)	0.636	0	1 (3.5)	0.322
	Baseline (Month 0)			Pre-RT (Month 3)			During RT (Month 5)			Post-RT Follow up (Month 12)
	Placebo (n=44)	Metformin (n=37)	p	Placebo (n=38)	Metformin (n=32)	p	Placebo (n=36)	Metformin (n=32)	p	Placebo (n=28)	Metformin (n=29)	p
Genitourinary
Frequency
Grade 0 or 1	43 (97)	36 (97)	-	37 ( 97)	29 (91)	-	30 (83)	31 (97)	-	27 (96)	29 (100)	-
Grade 2, 3 or 4	1 (2.3)	1 (2.7)	0.901	1 (2.6)	3 (9.4)	0.226	6 (17)	0	0.033	1 (3.6)	0	0.305
Urgency
Grade 0 or 1	41 (93)	0	-	35 (92)	32 (100)	-	32 (89)	32 (100)	-	27 (96)	29 (100)	-
Grade 2, 3 or 4	3 (6.8)	0	0.154	3 (7.9)	0	0.104	4 (11)	0	0.052	1 (3.6)	0	0.305
Urinary Retention
Grade 0 or 1	43 (97)	37 (100)	-	37 (97)	32 (100)	-	35 (97)	31 (97)	-	27 (96)	29 (100)	-
Grade 2, 3 or 4	1 (2.3)	0	0.356	1 (2.6)	0	0.355	1 (2.8)	1 (3.1)	0.982	1 (3.6)	0	0.305
Cystitis
Grade 0 or 1	43 (97)	37 (100)	-	37 (97)	32 (100)	-	33 (92)	32 (100)	-	28 (100)	29 (100)	-
Grade 2, 3 or 4	1 (2.3)	0	0.356	1 (2.6)	0	0.355	3 (8.3)	0	0.095	0	0	-
Overall GU toxicity	3 (6.8)	2 (5.4)	0.792	4 (11)	4 (13)	0.796	7 (19)	3 (9.4)	0.303	1 (3.6)	2 (6.9)	0.574
